# Supplementary material for: Transcription Factor Binding Site in Promoter Determines the Pattern of Plasmid-Based Transgene Expression In Vivo
Source: Pharmaceutics. 2024 Apr 15;16(4):544. doi: 10.3390/pharmaceutics16040544 (PMC11055139; doi:10.3390/pharmaceutics16040544)
Supplement: Supplementary file 1 [file pharmaceutics-16-00544-s001.zip]

Archive with 1 entries (1 files):
- pharmaceutics-2884615-supplementary.pdf
